# Supplementary material for: Gamma-Muricholic Acid Inhibits Nonalcoholic Steatohepatitis: Abolishment of Steatosis-Dependent Peroxidative Impairment by FXR/SHP/LXRα/FASN Signaling
Source: Nutrients. 2023 Mar 2;15(5):1255. doi: 10.3390/nu15051255 (PMC10005659; doi:10.3390/nu15051255)
Supplement: Supplementary file 1 [file nutrients-15-01255-s001.zip]

Archive with 1 entries (1 files):
- nutrients-2212134-supplementary.pdf
